# Supplementary material for: Effect of conspecific neighbors on the foraging activity levels of the wintering Oriental Storks (Ciconia boyciana): Benefits of social information
Source: Ecol Evol. 2020 Aug 30;10(19):10384–94. doi: 10.1002/ece3.6693 (PMC7548187; doi:10.1002/ece3.6693)
Supplement: Supplementary file 1 — Table S1 [file ECE3-10-10384-s001.xls]

## Sheet: Group foraging
FID	Foraging rate(pecks/min)	Foraging success rate(%)	Foraging effort(%)	Flock size	Number of neighbors	Number of neighbors foraging	NFR:NN/NNF	Ave-Foraging rate(pecks/min)	Ave-Foraging success rate(%)	Ave-Foraging effort(%)	Winter years	Winter periods
1	13.12	29.872	45	5	5	2	0.4	12.6144	19.742	40.365	2017	E
2	10.74	13.74	29.914	3	3	1	0.333333	8.453	65.0276	25.717	2017	E
3	2.4	15	52.296	2	2	1	0.5	3.123	73.269	47.45	2017	E
4	2.016	10	1.898	12	12	1	0.0833333	1.204	63.7643	4.487	2017	E
5	2	14.092	30.219	8	8	1	0.125	0.562	16.8904	26.012	2017	E
6	5.34	29.63	41.048	16	12	2	0.166667	7.436	55.0271	36.527	2017	E
7	4.9	26.316	74.184	9	2	2	1	3.425	51.999	68.703	2017	E
8	5.8	43	40.887	22	6	1	0.166667	3.928	71.655	36.371	2017	E
9	12.4	31.765	44.868	31	5	3	0.6	8.034	78.935	40.237	2017	E
10	11.32	20.69	50	15	4	3	0.75	1.09	21.605	46.46	2017	E
11	0.398	50	2.947	18	12	1	0.0833333	3.298	20.958	6.241	2017	E
12	4	36.842	50.823	16	2	1	0.5	6.567	55.05	47.181	2017	E
13	6.42	42.105	39.625	26	6	2	0.333333	4.391	26.538	33.371	2017	M
14	5.435	30.091	54.3	29	3	3	1	6.11993	13.618	46.2268	2017	M
15	10.0584	32.129	50.9	24	3	3	1	10.2356	40.483	37.2484	2017	M
16	4.473	39.817	43	32	3	3	1	6.25317	27.3583	36.328	2017	M
17	5.256	25.332	67.5	25	3	3	1	3.95266	46.8308	61.79	2017	M
18	7.692	28.012	59.8	19	4	2	0.5	8.15349	63.738	51.045	2017	M
19	12.5118	28.341	55.6	26	3	3	1	10.4961	53.1403	51.366	2017	M
20	0.297	0	32.1	23	11	1	0.0909091	1.4906	7.77247	24.78	2017	M
21	3.69	9.872	27.3	12	5	2	0.4	4.45159	10.825	32.344	2017	M
22	5.7954	23.902	59	21	5	3	0.6	5.36961	64.47	68.102	2017	M
23	11.38	36.667	47.8	15	6	3	0.5	13.4572	49.825	55.468	2017	M
24	4.52	53.333	12.7	14	9	1	0.111111	3.20772	41.16	15.876	2017	M
25	6.22	15.789	40.3	6	2	1	0.5	4.75642	30.925	47.008	2017	M
26	9.3	35	64.01	3	3	2	0.666667	8.5623	16.43	73.753	2017	M
27	6.14	15.385	38.5	2	2	1	0.5	6.65354	58.838	44.978	2017	M
28	0.56	0	34.5	4	4	1	0.25	2.60016	16.381	40.466	2017	M
29	4.24	25	30.8	8	2	1	0.5	5.95264	64.084	36.292	2017	M
30	6.1	22.222	43.824	2	2	1	0.5	6.7471	33.213	50.983	2017	M
31	6.72	29.167	57.079	2	2	1	0.5	8.21192	19.862	65.936	2017	M
32	8.3	23.529	54.321	6	3	1	0.333333	4.895	40.368	62.824	2017	M
33	17.2	34.783	28.4	3	2	1	0.5	15.744	44.833	33.585	2017	M
34	11.8	36	33.4	4	2	1	0.5	16.236	3.897	39.225	2017	M
35	11.24	30	20.9	2	2	1	0.5	12.6648	45.549	25.125	2017	M
36	17.2	45.099	25.1	35	12	3	0.25	9.744	31.807	27.827	2017	M
37	13.26	15.435	49.932	6	5	3	0.6	11.7252	48.574	41.431	2017	M
38	14.46	15.385	23.8	24	7	2	0.285714	9.9492	33.516	26.696	2017	M
39	14.42	25	22.5	27	5	2	0.4	9.9084	43.59	25.565	2017	M
40	13.08	45.455	15.6	35	2	1	0.5	11.5416	31.494	19.562	2017	M
41	11.38	19.048	25.7	3	3	1	0.333333	7.8076	78.596	28.349	2017	M
42	4.2	14.732	85.286	3	2	1	0.5	7.484	76.482	80.189	2017	M
43	6.52	47.619	96.13	12	8	1	0.125	9.8504	56.185	89.623	2017	M
44	4.58	39.13	83.624	7	3	1	0.333333	5.8716	21.071	78.743	2017	M
45	22.4	26.316	98.264	3	3	2	0.666667	19.626	69.574	91.479	2017	M
46	4	19.048	77.142	2	2	1	0.5	3.09	82.379	73.103	2017	M
47	8.6	12.195	87.067	18	7	3	0.428571	6.724	17.31	81.739	2017	M
48	14.14	37.955	84.045	26	7	5	0.714286	15.1006	12.066	79.109	2017	M
49	16.72	3.226	82.899	12	6	4	0.666667	13.1388	11.72	74.113	2017	M
50	18.08	54.762	88.063	28	12	5	0.416667	10.2132	41.66	79.038	2017	M
51	24.72	20	85.688	15	8	6	0.75	19.4588	77.495	76.233	2017	L
52	17.12	43.514	62.882	19	12	5	0.416667	14.4548	28.668	55.9	2017	L
53	19.3	15.404	45.9	10	10	3	0.3	11.177	83.257	35.994	2017	L
54	18.04	21.429	77.926	29	9	5	0.555556	15.1816	54.943	69.333	2017	L
55	15.38	48.485	92.313	22	6	4	0.666667	9.0802	38.743	81.268	2017	L
56	19.04	48.75	50	12	8	5	0.625	16.9716	31.51	39.11	2017	L
57	14.58	47.368	46.562	8	8	3	0.375	15.4482	55.658	36.497	2017	L
58	12.66	27.273	86.826	8	3	2	0.666667	16.9314	42.466	76.098	2017	L
59	16.7748	45.342	43.2	11	8	3	0.375	14.1821	24.606	33.942	2017	L
60	12.8946	50.332	93.3	14	12	4	0.333333	14.1167	29.34	82.018	2017	L
61	17.001	35.082	51.1	18	9.074	3	0.330615	17.3229	21.794	42.946	2018	E
62	14.7564	39.944	69.2	34	9	3	0.333333	17.3252	25.594	59.702	2018	E
63	15.9396	40.022	45.4	13	11	3	0.272727	12.3782	16.094	35.614	2018	E
64	21.7164	50	73.4	21	11	4	0.363636	20.5196	19.286	66.252	2018	E
65	10.998	24.382	79.2	34	6	3	0.5	14.9802	38.158	71.356	2018	E
66	15.1044	38.093	50.3	14	8	4	0.5	15.6349	58.24	45.924	2018	E
67	15.9048	45.339	81.1	19	12	5	0.416667	13.3473	54.941	73.028	2018	E
68	13.5906	32.091	63.8	22	10	1	0.1	12.2876	48.116	57.804	2018	E
69	12.7	19.355	72.191	4	4	2	0.5	13.495	40.626	65.188	2018	E
70	25	32.143	44.5	4	2	1	0.5	24.442	65.546	40.82	2018	E
71	26	33.333	46	4	4	3	0.75	25.332	70.708	42.14	2018	E
72	13.96	19.231	34.5	2	2	1	0.5	14.6164	44.987	25.02	2018	E
73	20.72	29.73	38.2	2	2	1	0.5	22.6328	32.399	35.276	2018	E
74	28.5	34.483	34.2	2	2	1	0.5	23.557	57.002	25.756	2018	M
75	15.38	24.242	36.8	3	3	2	0.666667	12.8802	77.752	34.044	2018	M
76	17.72	32.143	70.372	5	5	2	0.4	11.5164	52.706	63.588	2018	M
77	20.72	39.286	63.084	4	4	3	0.75	14.1264	79.117	54.651	2018	M
78	25.12	37.5	67.925	6	6	3	0.5	17.9544	61.099	52.298	2018	M
79	19.24	30.769	60.732	9	8	2	0.25	17.8388	68.015	50.393	2018	M
80	36.5	56.435	83.5	26	12.155	4	0.329083	30.855	32.985	78.25	2018	M
81	32.5	33.445	65.191	15	11	3	0.272727	29.375	20.623	59.674	2018	M
82	32.66	32.143	60.133	19	8.58	4	0.4662	33.5142	43.045	52.818	2018	M
83	40.42	39.335	85.6	22	6	4	0.666667	33.2654	65.873	84.266	2018	M
84	39.12	27.273	59.099	15	11	3	0.272727	37.1344	36.905	54.825	2018	M
85	24.6	25	60.135	24	6	4	0.666667	22.502	35.838	48.819	2018	M
86	22.04	47.273	60.228	26	11	6	0.545455	20.2748	65.857	49.908	2018	M
87	30.64	23.077	56.9	12	10	4	0.4	27.6268	29.47	51.714	2018	M
88	42.42	36.667	78.5	19	12	4	0.333333	37.8254	14.218	87.45	2018	M
89	38.72	31.034	86.5	26	9	4	0.444444	33.6564	47.658	75.13	2018	M
90	37.9	34.483	85.2	11	10	3	0.3	31.943	20.972	75.972	2018	M
91	32.5	33.333	57.677	13	11	4	0.363636	29.245	62.851	66.054	2018	M
92	36.6	42.222	86.7	18	2	2	1	32.812	56.365	77.112	2018	M
93	30.72	20.833	66.9	26	12	4	0.333333	29.6964	60.673	72.064	2018	M
94	26.4	31.818	74.5	14	11	4	0.363636	27.938	54.272	65.84	2018	L
95	30.72	27.273	69.8	13	6	4	0.666667	23.6964	34.535	63.412	2018	L
96	28.52	33.333	58.154	21	7	3	0.428571	21.7824	18.298	53.047	2018	L
97	20.22	27.273	59.948	10	5	2	0.4	19.5614	45.699	54.644	2018	L
98	14.4	36.67	65.5	25	8	2	0.25	17.498	61.808	59.585	2018	L
99	13	30	23.5	14	5	2	0.4	12.28	54	20.205	2018	L
100	14.72	27.273	32	6	3	1	0.333333	15.7764	39.5	29.77	2018	L

## Sheet: Solitary foraging
FID	Foraging rate(pecks/min)	Foraging success rate(%)	Foraging effort(%)	Flock size	Number of neighbors	Number of neighbors foraging
1	9.2238	13.6178	28.82	1	0	0
2	1.968	14.84	49.636	1	0	0
3	3.8646	38.247	78.77	1	0	0
4	16.882	27.435	96.716	1	0	0
5	2.53	19.949	69.756	1	0	0
6	18.91	33.437	40.705	1	0	0
7	22.75	41.27	55.2	1	0	0
8	12.1548	23.924	41.4	1	0	0
9	18.1036	36.838	45.84	1	0	0
10	29.195	43.344	45.118	1	0	0
11	10.187	43.98	83.573	1	0	0
12	7.0586	19.853	50.665	1	0	0
13	1.5344	8.618	45.505	1	0	0
14	1.98	2.98	31.23	1	0	0
15	5.391	30.212	45.093	1	0	0
16	9.239	20.234	50.341	1	0	0
17	4.021	30.762	49.01	1	0	0
18	10.239	18.234	23.989	1	0	0
19	2.98	21.902	59.453	1	0	0
20	6.034	14.003	30.092	1	0	0
21	12.302	34.661	29.782	1	0	0
22	8.762	22.034	34.099	1	0	0
23	10.029	30.083	50.314	1	0	0
